# Supplementary material for: Short-Term Responses of Soil Microbial Communities to Changes in Air Temperature, Soil Moisture and UV Radiation
Source: Genes (Basel). 2022 May 10;13(5):850. doi: 10.3390/genes13050850 (PMC9142034; doi:10.3390/genes13050850)
Supplement: Supplementary file 1 [file genes-13-00850-s001.zip]

Archive with 1 entries (1 files):
- genes-1631493-supplementary.pdf
